# Supplementary material for: Heuristic-enabled active machine learning: A case study of predicting essential developmental stage and immune response genes in Drosophila melanogaster
Source: PLoS One. 2023 Aug 9;18(8):e0288023. doi: 10.1371/journal.pone.0288023 (PMC10411809; doi:10.1371/journal.pone.0288023)
Supplement: S1 Table — (CSV) [file pone.0288023.s002.csv]

Flybase ID	Gene Name	Description	Prediction Probability
FBgn0265623	Su(z)2	Suppressor of zeste 2	0.926642091
FBgn0283427	FASN1	Fatty acid synthase 1	0.926463519
FBgn0287184	FASN3	Fatty acid synthase 3	0.926463519
FBgn0286784	TER94	None	0.926463519
FBgn0003316	None	None	0.926463519
FBgn0286785	scb	scab	0.926463519
FBgn0286786	hoip	hoi-polloi	0.926463519
FBgn0036448	mop	myopic	0.787263101
FBgn0265434	zip	zipper	0.782184739
FBgn0036980	RhoBTB	Rho-related BTB domain containing	0.760670203
FBgn0003392	shi	shibire	0.759968219
FBgn0264695	Mhc	Myosin heavy chain	0.757542515
FBgn0283521	lola	longitudinals lacking	0.752761001
FBgn0001965	Sos	Son of sevenless	0.74021158
FBgn0001139	gro	groucho	0.738436479
FBgn0020493	Dad	Daughters against dpp	0.726510632
FBgn0004839	otk	off-track	0.726457325
FBgn0003317	sax	saxophone	0.723023709
FBgn0015795	Rab7	Rab7	0.710369151
FBgn0002121	l(2)gl	lethal (2) giant larvae	0.708711223
FBgn0039055	Rassf	Ras association family member	0.694699082
FBgn0002973	numb	numb	0.69354314
FBGN0004604	None	None	0.692374099
FBgn0284084	wg	wingless	0.691401694
FBgn0026323	Tak1	TGF-beta activated kinase 1	0.689271846
FBgn0003701	thr	three rows	0.67648257
FBgn0003345	sd	scalloped	0.675489295
FBgn0000382	csw	corkscrew	0.673698607
FBgn0004864	hop	hopscotch	0.672919813
FBgn0039955	CG41099	None	0.671032745
FBgn0003721	Tm1	Tropomyosin 1	0.66767076
FBgn0011747	Ank	Ankyrin	0.664945644
FBgn0010909	msn	misshapen	0.661428062
FBgn0011300	babo	baboon	0.661387335
FBgn0261456	hpo	hippo	0.646546952
FBgn0000017	Abl	Abl tyrosine kinase	0.636489072
FBgn0004390	RasGAP1	Ras GTPase activating protein 1	0.635020643
FBgn0086384	Mer	Merlin	0.633346333
FBgn0086347	Myo31DF	Myosin 31DF	0.632957897
FBgn0004644	hh	hedgehog	0.630546269
FBgn0003416	sl	small wing	0.630361964
FBgn0010015	CanA1	Calcineurin A1	0.62978284
FBgn0285896	btl	breathless	0.629385383
FBgn0034970	yki	yorkie	0.622741291
FBgn0086442	mib2	mind bomb 2	0.622686345
FBgn0000319	Chc	Clathrin heavy chain	0.619702648
FBgn0000499	dsh	dishevelled	0.615556605
FBgn0034180	Ehbp1	Eps15 homology domain containing protein-binding protein 1	0.615429172
FBgn0014010	Rab5	Rab5	0.612343336
FBgn0020224	Cbl	Cbl proto-oncogene	0.609997902
FBgn0028734	Fmr1	Fmr1	0.608343387
FBgn0000273	Pka-C1	Protein kinase, cAMP-dependent, catalytic subunit 1	0.603378007
FBgn0020621	Pkn	Protein kinase N	0.601317067
